# Supplementary material for: The impact of immune checkpoint inhibitors on prognosis in unresectable hepatocellular carcinoma treated with TACE and lenvatinib: a meta-analysis
Source: Front Immunol. 2025 May 21;16:1573505. doi: 10.3389/fimmu.2025.1573505 (PMC12133757; doi:10.3389/fimmu.2025.1573505)
Supplement: Supplementary file 1 [file DataSheet1.zip]

Archive with 5 entries (4 files):
- Supplementary files/
- Supplementary files/Supplementary file 1. Search strategy.docx
- Supplementary files/Supplementary file 2 Quality evaluation of included studies.docx
- Supplementary files/Supplementary file 3.funnel plots.docx
- Supplementary files/Supplementary file 4 Begg's and Egger's test for all included studies.docx
